# Supplementary material for: HIPSD&R-seq enables scalable genomic copy number and transcriptome profiling
Source: Genome Biol. 2024 Dec 18;25:316. doi: 10.1186/s13059-024-03450-0 (PMC11657747; doi:10.1186/s13059-024-03450-0)
Supplement: Supplementary file 2 — Additional file 2: Table S1. Samples characteristics. List of samples used in this study and key QC metrics. This includes the tissue or sample type description; passage (applicable only to fibroblast samples); assay used; number of cells obtained based on the number of fragments for DNA data or based on cellranger definition for RNA data; number of cells in the DNA component after filtering; total number of read pairs; median reads per cell, genes per cell, duplication, and sequencing saturation. Table S2. List of oligos used in the HIPSD-seq and sci-HIPSD-seq assays. [file 13059_2024_3450_MOESM2_ESM.xlsx]

## Sheet: Table S1
Tissue/sample type	Short sample name	Passage	Assay Types	# cells (DNA/RNA/shared) before filtering	Total number of read pairs (DNA/RNA)	DNA			RNA
						Median reads per cell before BAM filtration	Median reads per cell after BAM filtration	Median percent duplicates	Median genes per cell	Sequencing Saturation
Fibroblasts from LFS patient 41, passage 62	LFS041_62	62	HIPSD-seq	5084	506628461	222241	99930	0.18	-	-
Patient-derived xenograft of medulloblastoma	PDX	-	HIPSD&R-seq	2,658/2,687/2,597	906,829,496/938,564,283	298537	137927	0.91	1870	0.962
Patient-derived xenograft of medulloblastoma	PDX	-	10X (Chromium) Single Cell CNV	244	941266574	3032134	1832718	0.34	-	-
Patient-derived xenograft of medulloblastoma	PDX	-	10X (Chromium) Single Cell Gene Expression	5012	650130814	-	-	-	1071	0.968
1:1 mix of fibroblasts from LFS patient 41 and patient 87	LFS041_LFS087_1:1	67 and 196	HIPSD&R-seq	7,847/8,764/7,436	1,445,045,028/509,481,206	266026	49233	0.91	1990	0.829
Fibroblasts from LFS patient 41, passage 63, with a 1% spike-in from patient 87	LFS041_LFS087_spikein	63 and 195	sciHIPSD-seq	50359	4603867891	44674	28749	0.33	-	-
1:1 mix of fibroblasts from LFS patient 41 and patient 87	LFS041_LFS087_1:1	67 and 196	DEFND-seq	1,282/2,457/1,255	1,321,053,755/378,119,832	1036812	627982	0.58	3637	0.672
1:1 mix of fibroblasts from LFS patient 41 and patient 87	LFS041_LFS087_1:1	67 and 196	scATAC-seq	20000	3872986473	-	41,262 (fragments)	29% (total)	-	-
Fibroblasts from LFS patient 41, passage 63	LFS041_63	63	WGS	-	883,035,889 (total number of mapped reads)	-	-	-	-	-
Fibroblasts from LFS patient 87, passage 195	LFS087_195	195	WGS	-	879,205,054 (total number of mapped reads)	-	-	-	-	-

## Sheet: Table S2
Oligo name	Oligo sequence	Assay
Read1	5′-TCGTCGGCAGCGTCAGATGTGTATAAGAGACAG	HIPSD-seq, sci-HIPSD-seq
phos-Read2	5′-[phos]GTCTCGTGGGCTCGGAGATGTGTATAAGAGACAG	HIPSD-seq
Blocked phos-ME	5’-[Phos]C*T*G*T*C*T*C*T*T*A*T*A*C*A*[23ddC]	HIPSD-seq
Unblocked phos-ME	5’- [Phos]CTGTCTCTTATACACATCT	sci-HIPSD-seq
phos-Read1	5′-[Phos]TCGTCGGCAGCGTCAGATGTGTATAAGAGACAG	HIPSD&R-seq, DEFND-seq
phos-ME	5’-[Phos]C*T*G*T*C*T*C*T*T*A*T*A*C*A*C*A*T*C*T	HIPSD&R-seq, DEFND-seq
Read2	5′-GTCTCGTGGGCTCGGAGATGTGTATAAGAGACAG	HIPSD&R-seq, DEFND-seq
sciDNA_ barcoded Read2	5′- CAAGCAGAAGACGGCATACGAGAT[round1_index]GTCTCGTGGGCTCGGAGATGTGTATAAGAGACAG	sci-HIPSD-seq
Barcodes used:
sciDNA_001	5‘ - CAAGCAGAAGACGGCATACGAGATACCTCCAACCCGTCTCGTGGGCTCGGAGATGTGTATAAGAGACAG	sci-HIPSD-seq
sciDNA_002	CAAGCAGAAGACGGCATACGAGATCGTTTCAGCCAGTCTCGTGGGCTCGGAGATGTGTATAAGAGACAG	sci-HIPSD-seq
sciDNA_003	CAAGCAGAAGACGGCATACGAGATTAAGGTTAGATGTCTCGTGGGCTCGGAGATGTGTATAAGAGACAG	sci-HIPSD-seq
sciDNA_004	CAAGCAGAAGACGGCATACGAGATATATACCAGACGTCTCGTGGGCTCGGAGATGTGTATAAGAGACAG	sci-HIPSD-seq
sciDNA_005	CAAGCAGAAGACGGCATACGAGATGGAGAGACTGTGTCTCGTGGGCTCGGAGATGTGTATAAGAGACAG	sci-HIPSD-seq
sciDNA_006	CAAGCAGAAGACGGCATACGAGATCTCATCTTAGCGTCTCGTGGGCTCGGAGATGTGTATAAGAGACAG	sci-HIPSD-seq
sciDNA_007	CAAGCAGAAGACGGCATACGAGATAATTTGGCCGTGTCTCGTGGGCTCGGAGATGTGTATAAGAGACAG	sci-HIPSD-seq
sciDNA_008	CAAGCAGAAGACGGCATACGAGATTTAAGGAAGTAGTCTCGTGGGCTCGGAGATGTGTATAAGAGACAG	sci-HIPSD-seq
sciDNA_009	CAAGCAGAAGACGGCATACGAGATACCGATCCAGAGTCTCGTGGGCTCGGAGATGTGTATAAGAGACAG	sci-HIPSD-seq
sciDNA_010	CAAGCAGAAGACGGCATACGAGATCAACGGGACTGGTCTCGTGGGCTCGGAGATGTGTATAAGAGACAG	sci-HIPSD-seq
sciDNA_011	CAAGCAGAAGACGGCATACGAGATTCCAGTACAACGTCTCGTGGGCTCGGAGATGTGTATAAGAGACAG	sci-HIPSD-seq
sciDNA_012	CAAGCAGAAGACGGCATACGAGATGAGGACGATGCGTCTCGTGGGCTCGGAGATGTGTATAAGAGACAG	sci-HIPSD-seq
sciDNA_013	CAAGCAGAAGACGGCATACGAGATAAGGGTCGCTTGTCTCGTGGGCTCGGAGATGTGTATAAGAGACAG	sci-HIPSD-seq
sciDNA_014	CAAGCAGAAGACGGCATACGAGATCCCATGTAGCAGTCTCGTGGGCTCGGAGATGTGTATAAGAGACAG	sci-HIPSD-seq
sciDNA_015	CAAGCAGAAGACGGCATACGAGATGTGAAGTGGACGTCTCGTGGGCTCGGAGATGTGTATAAGAGACAG	sci-HIPSD-seq
sciDNA_016	CAAGCAGAAGACGGCATACGAGATTAATAATTACAGTCTCGTGGGCTCGGAGATGTGTATAAGAGACAG	sci-HIPSD-seq
sciDNA_017	CAAGCAGAAGACGGCATACGAGATGCTGTAACGTGGTCTCGTGGGCTCGGAGATGTGTATAAGAGACAG	sci-HIPSD-seq
sciDNA_018	CAAGCAGAAGACGGCATACGAGATAAAAGCTGCGTGTCTCGTGGGCTCGGAGATGTGTATAAGAGACAG	sci-HIPSD-seq
sciDNA_019	CAAGCAGAAGACGGCATACGAGATCGCGCAAACAGGTCTCGTGGGCTCGGAGATGTGTATAAGAGACAG	sci-HIPSD-seq
sciDNA_020	CAAGCAGAAGACGGCATACGAGATTAATTTTCCCCGTCTCGTGGGCTCGGAGATGTGTATAAGAGACAG	sci-HIPSD-seq
sciDNA_021	CAAGCAGAAGACGGCATACGAGATGGATACTGGTTGTCTCGTGGGCTCGGAGATGTGTATAAGAGACAG	sci-HIPSD-seq
sciDNA_022	CAAGCAGAAGACGGCATACGAGATAGGGGGAAGCGGTCTCGTGGGCTCGGAGATGTGTATAAGAGACAG	sci-HIPSD-seq
sciDNA_023	CAAGCAGAAGACGGCATACGAGATCAACGCCAAAAGTCTCGTGGGCTCGGAGATGTGTATAAGAGACAG	sci-HIPSD-seq
sciDNA_024	CAAGCAGAAGACGGCATACGAGATACGAAGCCTGTGTCTCGTGGGCTCGGAGATGTGTATAAGAGACAG	sci-HIPSD-seq
sciDNA_025	CAAGCAGAAGACGGCATACGAGATTACGTTGCCAGGTCTCGTGGGCTCGGAGATGTGTATAAGAGACAG	sci-HIPSD-seq
sciDNA_026	CAAGCAGAAGACGGCATACGAGATAATTAACTTATGTCTCGTGGGCTCGGAGATGTGTATAAGAGACAG	sci-HIPSD-seq
sciDNA_027	CAAGCAGAAGACGGCATACGAGATCTCGGTATGGGGTCTCGTGGGCTCGGAGATGTGTATAAGAGACAG	sci-HIPSD-seq
sciDNA_028	CAAGCAGAAGACGGCATACGAGATTCGTGTGAATTGTCTCGTGGGCTCGGAGATGTGTATAAGAGACAG	sci-HIPSD-seq
sciDNA_029	CAAGCAGAAGACGGCATACGAGATATAATTAGTTCGTCTCGTGGGCTCGGAGATGTGTATAAGAGACAG	sci-HIPSD-seq
sciDNA_030	CAAGCAGAAGACGGCATACGAGATGGCTAATTCCTGTCTCGTGGGCTCGGAGATGTGTATAAGAGACAG	sci-HIPSD-seq
Partial P5	5‘ - AATGATACGGCGACCACCGAG*A	sci-HIPSD-seq
Partial P7	5‘ - CAAGCAGAAGACGGCATACGA*G	sci-HIPSD-seq
Abbreviations: phos, 5’ phosphorylation; *, PTO modification
